# Supplementary material for: A Novel ZIP4-HDAC4-VEGFA Axis in High-Grade Serous Ovarian Cancer
Source: Cancers (Basel). 2021 Jul 29;13(15):3821. doi: 10.3390/cancers13153821 (PMC8345154; doi:10.3390/cancers13153821)
Supplement: Supplementary file 1 [file cancers-13-03821-s001.zip]

Archive with 1 entries (1 files):
- cancers-1319192-supplementary.pdf
